# Supplementary material for: Skeletal Muscle Blood Flow and NIRS Oxygenation Kinetics as a Tool to Evaluate Adaptations to High-Intensity Exercise Training
Source: Sensors (Basel). 2026 May 16;26(10):3167. doi: 10.3390/s26103167 (PMC13210578; doi:10.3390/s26103167)
Supplement: Supplementary file 1 [file sensors-26-03167-s001.zip]

Archive with 1 entries (1 files):
- sensors-4275214-supplementary.pdf
